# Supplementary material for: Bitter Chinese Herbal Medicine Exerts Pharmacological Effects via TAS2Rs: A Systematic Review from Natural Ligands to Therapeutic Potential
Source: Int J Mol Sci. 2026 Mar 27;27(7):3073. doi: 10.3390/ijms27073073 (PMC13073723; doi:10.3390/ijms27073073)
Supplement: Supplementary file 1 [file ijms-27-03073-s001.zip]

Archive with 1 entries (1 files):
- ijms-4158656-supplementary.pdf
